# Supplementary material for: Measuring value in health care: lessons from accountable care organizations
Source: Health Aff Sch. 2024 Mar 1;2(3):qxae028. doi: 10.1093/haschl/qxae028 (PMC10986292; doi:10.1093/haschl/qxae028)
Supplement: qxae028_Supplementary_Data [file qxae028_supplementary_data.zip]

Archive with 2 entries (2 files):
- coi_disclosure form.docx
- ACO value - Health Affairs Scholar - appendix R3 v2.docx
